# Supplementary material for: Effects of Inoculation with Stress-Tolerant Rhizobia on the Response of Alfalfa (Medicago sativa L.) to Combined Salinity and Cadmium Stress
Source: Plants (Basel). 2023 Nov 25;12(23):3972. doi: 10.3390/plants12233972 (PMC10708420; doi:10.3390/plants12233972)
Supplement: Supplementary file 1 [file plants-12-03972-s001.zip]

Archive with 1 entries (1 files):
- plants-2721525-supplementary.pdf
